# Supplementary material for: A Multivariant Surrogate Virus Neutralization Test Demonstrates Distinct SARS-CoV-2-Specific Antibody Responses in People Living with HIV after a Fourth Monovalent mRNA Vaccination or an Omicron Breakthrough Infection
Source: Diagnostics (Basel). 2024 Apr 16;14(8):822. doi: 10.3390/diagnostics14080822 (PMC11049121; doi:10.3390/diagnostics14080822)
Supplement: Supplementary file 1 [file diagnostics-14-00822-s001.zip]

Archive with 1 entries (1 files):
- diagnostics-2908367-supplementary.pdf
